# Supplementary material for: Short-Term Periodic Fasting Reduces Ischemia-Induced Necrosis in Musculocutaneous Flap Tissue
Source: Biomedicines. 2024 Mar 20;12(3):690. doi: 10.3390/biomedicines12030690 (PMC10968411; doi:10.3390/biomedicines12030690)
Supplement: Supplementary file 1 [file biomedicines-12-00690-s001.zip]

Archive with 1 entries (1 files):
- biomedicines-2871259-supplementary.pdf
